# Supplementary material for: Rapid exome sequencing as a first-tier test in neonates with suspected genetic disorder: results of a prospective multicenter clinical utility study in the Netherlands
Source: Eur J Pediatr. 2023 Mar 31;182(6):2683–92. doi: 10.1007/s00431-023-04909-1 (PMC10257607; doi:10.1007/s00431-023-04909-1)
Supplement: Supplementary file 2 — Supplementary file2 (XLSX 19 KB) [file 431_2023_4909_MOESM2_ESM.xlsx]

## Sheet: Supplementary Table 1
PatID	Gender	Gestational age	Prematurity		Presence of congenital anomaly	Isolated/Multiple	Clinical features	HPO classification
1	Male	36w5d	Yes		Yes	Multiple	Small for gestational age, Cleft palate, Retrognathia, Wide nasal bridge, Sacral dimple, Short femur, Short humerus, Hypospadias	HP:0001518; HP:0000175; HP:0000278; HP:0000431; HP:0000960; HP:0003097; HP:0005792; HP:0000047
2	Female	38w6d	No		Yes	Isolated	Abnormality of the lymphatic system	HP:0100763
3	Female	25w5d	Yes		Yes	Multiple	Low-set posteriorly rotated ears, Anoperineal fistula, Unilateral brachydactyly	HP:0000368; HP:0005218; HP:0006008
4	Female	38w3d	No		Yes	Multiple	Atrioventricular canal defect, Agenesis of corpus callosum, Small for gestational age, Sacral dimple, 2-3 toe syndactyly	HP:0006695; HP:0001274; HP:0001518; HP:0000960; HP:0004691
5	Male	40w0d	No		No	-	Congenital diarrhea	-
6	Female	35w6d	Yes		Yes	Multiple	Small for gestational age, Congenital knee dislocation, Low-set ears, Retrognathia	HP:0001518; HP:0005191; HP:0000369; HP:0000278
7	Female	32w1d	Yes		Yes	Multiple	Capillary hemangioma, Cardiomegaly ,Hepatomegaly, Hypertelorism, Low-set posteriorly rotated ears	HP:0005306; HP:0001640; HP:0002240; HP:0000316; HP:0000368
8	Male	27w5d	Yes		Yes	Multiple	Abnormality of calvarial morphology, Macroglossia, Large fontanelles	HP:0002648; HP:0000158; HP:0000239
9	Female	39w1d	No		Yes	Multiple	Congenital diaphragmatic hernia, Low-set posteriorly rotated ears, Wide intermamillary distance, Wide nasal bridge, Tapered finger	HP:0000776; HP:0000368; HP:0006610; HP:0000431; HP:0001182
10	Female	39w4d	No		Yes	Multiple	Prominent ear helix, Long nasal bridge, Hypoplastic aortic arch	HP:0009904; HP:0033142; HP:0012304
11	Female	33w2d	Yes		Yes	Multiple	Broad neck, Hypertelorism, Low-set ears, Anteriorly placed anus,Laterally curved eyebrow, Depressed nasal bridge, Short nose, Asymmetry of the thorax, Respiratory insufficiency	HP:0000475; HP:0000316; HP:0000369; HP:0001545; HP:0002093; HP:0007733; HP:0005280; HP:0003196; HP:0001555
12	Male	38w4d	No		Yes	Isolated	Bicuspid aortic valve, Ventricular septal defect ,Interrupted aortic arch	HP:0001647; HP:0001629; HP:0011611
13	Female	25w0d	Yes		Yes	Isolated	Cardiac rhabdomyoma, Respiratory insufficiency	HP:0009729; HP:0002093
14	Female	34w3d	Yes		Yes	Isolated	Hydrops fetalis, Respiratory insufficiency	HP:0001789; HP:0002093
15	Female	25w5d	Yes		No	-	Respiratory insufficiency	HP:0002093
16	Female	34w0d	Yes		yes	isolated	Sacrococcygeal teratoma	HP:0030736
17	Male	31w3d	Yes		Yes	Multiple	Tetralogy of Fallot, Glandular hypospadias, Wide nasal bridge, Finger clinodactyly	HP:0001636; HP:0000807; HP:0040019; HP:0000431
18	Female	32w4d	Yes		Yes	Isolated	Unilateral renal agenesis, Unilateral renal dysplasia	HP:0000122; HP:0008718
19	Male	39w3d	No		Yes	Isolated	Hypoplastic left heart, Aortic valve stenosis	HP:0004383; HP:0001650
20	Female	30w3d	Yes		Yes	Isolated	Abnormal thorax morphology, Respiratory insufficiency	HP:0000765; HP:0002093
21	Female	30w6d	Yes		No	-	Neonatal hypotonia	HP:0001319
22	Female	39w0d	No		Yes	Multiple	Broad forehead, Telecanthus, Low-set ears, Broad neck, Enlarged thorax, Hydronephrosis, Respiratory insufficiency	HP:0000337; HP:0000506; HP:0000369; HP:0000475; HP:0100625; HP:0000126; HP:0002093
23	Male	39w6d	No		Yes	Multiple	Microcephaly, Small fontanelle, Hypospadias, Respiratory insufficiency, Meconium ileus	HP:0000252; HP:0005486; HP:0000047; HP:0002093; HP:0004401
24	Female	40w2d	No		No	-	Neonatal asphyxia	HP:0012768
25	Female	40w5d	No		Yes	Isolated	Neonatal asphyxia, Hydrops fetalis	HP:0001789; HP:0012768
26	Male	40w2d	No		Yes	Isolated	Right ventricular outlet tract obstruction, Dysplastic pulmonary valve	HP:0001705; HP:0005164
27	Male	40w0d	No		Yes	Isolated	Encephalocele	HP:0002084
28	Female	38w2d	No		Yes	Multiple	Ventriculomegaly, Partial agenesis of the corpus callosum, Unilateral microphthalmos, Short neck, Abnormality of the pinna Knee flexion contracture, Sacral dimple	HP:0002119; HP:0001338; HP:0011480; HP:0000470; HP:0000377; HP:0006380; HP:0000960
29	Male	32w2d	Yes		No	-	Neonatal asphyxia, Respiratory insufficiency	HP:0012768, HP:0000126
30	Male	30w1d	Yes		Yes	Multiple	Truncus arteriosus, Hyperpigmentation of the skin, short nose	HP:0000953; HP:0001660; HP:0003196
31	Male	25w0d	Yes		Yes	Multiple	Hand polydactyly, Renal cyst	HP:0001161; HP:0000107
32	Male	42w1d	No		No	-	Respiratory insufficiency	HP:0000126
33	Male	37w5d	No		No	-	Acute hepatic failure	HP:0006554
34	Male	38w1d	No		Yes	Multiple	Broad neck, Wide intermamillary distance, Micropenis	HP:0000475, HP:0006610; HP:0000054
35	Male	41w0d	No		Yes	Multiple	Anal atresia, Atrioventricular canal defect, Low-set posteriorly rotated ears	HP:0002023; HP:0006695; HP:0000368
36	Female	30w2d	Yes		Yes	Multiple	Epicanthus, High palate, Deep philtrum, Prominent nasal bridge, Atrial septal defect, Ventricular septal defect, Hydronephrosis	HP:0000286; HP:0000218; HP:0002002; HP:0000426; HP:0001631; HP:0001629; HP:0000126
37	Male	38w2d	No		Yes	Multiple	Esophageal atresia, Ventricular septal defect, Small for gestational age	HP:0002032; HP:0001629; HP:0001518
38	Male	34w6d	Yes		Yes	Multiple	Micrognathia, Retrognathia, Thoracic hypoplasia, Wide intermamillary distance, Chylothorax	HP:0000347; HP:0000278; HP:0005257; HP:0006610; HP:0010310
39	Female	38w2d	No		Yes	Multiple	Small fontanelle, Downslanted palpebral fissures, Wide nasal bridge, Long philtrum, Microcephaly, Pretragal ectopia Preaxial hand polydactyly	HP:0005486; HP:0000494; HP:0000431; HP:0000343; HP:0000252; HP:0030024; HP:0001177
40	Male	38w5d	No		Yes	Multiple	Microtia, Single transverse palmar crease, Edema	HP:0008551; HP:0000954; HP:0000969
41	Female	27w6d	Yes		Yes	Isolated	Micrognathia, Hypertelorism, Abnormality of the crus of the helix, Supraventricular arrhythmia	HP:0000347; HP:0000316; HP:0009895; HP:0005115
42	Male	34w5d	Yes		Yes	Multiple	Esophageal atresia, Hypospadias	HP:0002032; HP:0002093
43	Female	33w1d	Yes		Yes	Multiple	Small for gestational age, Jejunal atresia, Microcephaly, High palate, Low-set posteriorly rotated ears	HP:0001518; HP:0005235; HP:0000252; HP:0000218; HP:0000368
44	Male	37w2d	No		Yes	Multiple	Esophageal atresia, Anal atresia	HP:0002032; HP:0002023
45	Male	38w4d	No		Yes	Multiple	Esophageal atresia, Hypospadias	HP:0002032; HP:0002093
46	Female	41w6d	No		Yes	Multiple	Hypertelorism, Edema, Short humerus, Broad phalanges of the hand	HP:0000316; HP:0000969; HP:0005792; HP:0009768
47	Male	39w1d	No		Yes	Multiple	Low-set ears, Epicanthus, High palate, Wide anterior fontanel, Wide intermamillary distance, Single transverse palmar crease	HP:0000369; HP:0000286; HP:0000218; HP:0000260; HP:0006610; HP:0000954
48	Male	37w2d	No		Yes	Isolated	Macrocephaly, Large for gestational age, Respiratory insufficiency	HP:0000256; HP:000152; HP:0000126
49	Male	4025d	No		Yes	Isolated	Large for gestational age, Neonatal asphyxia	HP:000152; HP:0012768
50	Male	32w0d	Yes		Yes	Multiple	Microblepharia, Talipes equinovarus, Hypotonia	HP:0430010; HP:0001762; HP:0001252
51	Male	26w4d	Yes		Yes	Multiple	4-5 toe syndactyly, Macrocephaly, Abnormally folded helix, Sacral dimple, Hypospadias	HP:0004692; HP:0000256; HP:0008544; HP:0000960; HP:0002093
52	Male	31w5d	Yes		No	-	Pancytopenia	HP:0001876
53	Male	29w0d	Yes		Yes	Multiple	Low-set ears, Abnormally folded helix, Micropenis, Absent septum pellucidum, Talipes equinovarus	HP:0000369; HP:0008544; HP:0000054; HP:0001331; HP:0001762
54	Female	36w5d	Yes		Yes	Multiple	Frontal bossing, Talipes equinovarus, Hypotonia, Toe syndactyly	HP:0002007; HP:0001762; HP:0001252; HP:0001770
55	Female	41w0d	No		No	-	Neonatal seizure	HP:0032807
56	Male	33w2d	Yes		Yes	Multiple	Low-set posteriorly rotated ears, Distal arthrogryposis	HP:0000368; HP:0001371
57	Female	38w5d	No		No	-	Neonatal seizure	HP:0032807
58	Female	38w6d	No		No	-	Neonatal seizure	HP:0032807
59	Male	34w4d	Yes		No	-	Neonatal seizure	HP:0032807
60	Male	30w3d	Yes		No	-	Neonatal hypotonia	HP:0001319
