# Supplementary material for: Rapid exome sequencing as a first-tier test in neonates with suspected genetic disorder: results of a prospective multicenter clinical utility study in the Netherlands
Source: Eur J Pediatr. 2023 Mar 31;182(6):2683–92. doi: 10.1007/s00431-023-04909-1 (PMC10257607; doi:10.1007/s00431-023-04909-1)
Supplement: Supplementary file 3 — Supplementary file3 (XLSX 16 KB) [file 431_2023_4909_MOESM3_ESM.xlsx]

## Sheet: supplementary table 2
		Conventional genetic tests				Rapid ES
PatID		number of tests (index)	type of test(s)	Turnaround time (in days)		number of tests	Requested disease-gene panel(s) for analysis	Turnaround time (in days)
1		2	Genomic microarray, ES	105		1	Mendeliome	8
2		4	Karyotype, Genomic microarray(2x), ES	105		1	Mendeliome	8
3		3	Karyotype, Genomic microarray, ES	105		1	Mendeliome	13
4		3	Karyotype, Genomic microarray, ES	105		1	Mendeliome	7
5		1	ES	105		1	Mendeliome	7
6		2	Genomic microarray, ES	105		1	Mendeliome	4
7		1	Genomic microarray	8		1	Mendeliome	4
8		2	Genomic microarray, ES	105		1	Mendeliome	11
9		3	Karyotype, Genomic microarray, ES	105		1	Mendeliome	14
10		2	Genomic microarray, ES	105		1	Mendeliome	8
11		1	Genomic microarray	10		1	Mendeliome	4
12		2	Genomic microarray, ES	105		1	Mendeliome	4
13		1	Sanger sequencing (TSC1, TSC2)	25		1	Mendeliome	10
14		4	QF-PCR, Karyotype, Genomic microarray, ES	105		1	Mendeliome, metabolic disorders	3
15		1	ES	105		1	Mendeliome	4
16		3	Genomic microarray, Sanger sequencing MNX1 and HLXB9	53		1	Mendeliome	4
17		2	Genomic microarray, ES	105		1	Mendeliome	4
18		1	ES	105		1	Mendeliome, kidney disorders	7
19		2	Genomic microarray, ES	105		1	Mendeliome	4
20		1	ES	105		1	Mendeliome	7
21		5	Genomic microarray, Sanger sequencing SMN1, SMN2 and DPMK, ES	105		1	Mendeliome, muscle disorders, metabolic disorders	7
22		1	ES	105		1	Mendeliome	28
23		2	Genomic microarray, ES	105		1	Mendeliome	13
24		2	Karyotype, Genomic microarray	18		1	Mendeliome	28
25		2	Genomic microarray, ES	105		1	Mendeliome	13
26		2	Genomic microarray, ES	105		1	Mendeliome	21
27		2	Genomic microarray, ES	105		1	Mendeliome	25
28		2	Karyotype, ES	105		1	Mendeliome	12
29		2	Genomic microarray, ES	105		1	Mendeliome	14
30		2	Genomic microarray, ES	105		1	Mendeliome, congenital heart disorders	42
31		3	Genomic microarray, ES, Targeted gene panel	105		1	Mendeliome	15
32		2	Genomic microarray, ES	105		1	Mendeliome	15
33		2	Genomic microarray, ES	105		1	Mendeliome	12
34		1	Genomic microarray	10		1	Mendeliome	28
35		2	Genomic microarray, ES	105		1	Mendeliome	10
36		1	ES	105		1	Mendeliome	11
37		2	Genomic microarray, ES	105		1	Mendeliome	12
38		1	Genomic microarray	30		1	Mendeliome	10
39		1	Genomic microarray	7		1	Mendeliome	11
40		1	Genomic microarray	21		1	Mendeliome	21
41		2	Genomic microarray, ES	105		1	Mendeliome	14
42		2	Genomic microarray, ES	105		1	Mendeliome	11
43		1	Genomic microarray	17		1	Mendeliome	17
44		1	Genomic microarray	10		1	Mendeliome	10
45		1	Genomic microarray	13		1	Mendeliome	13
46		3	Karyotype, Genomic microarray, FISH	8		1	Mendeliome	10
47		4	Karyotype, Genomic microarray, ES, FISH	105		1	Mendeliome	13
48		1	Genomic microarray	13		1	Mendeliome	34
49		2	Genomic microarray, ES	105		1	Mendeliome	12
50		2	Genomic microarray, Sanger sequencing SMN1	10		1	Mendeliome	10
51		1	ES	105		1	Mendeliome	33
52		1	ES	105		1	Mendeliome, hemostatic/thrombotic disorders	10
53		2	Genomic microarray, ES	105		1	Mendeliome	7
54		1	Genomic microarray	12		1	Mendeliome	17
55		1	ES	105		1	Mendeliome, epilepsy, metabolic disorders	8
56		1	ES	105		1	Mendeliome	4
57		1	ES	105		1	Mendeliome, epilepsy	10
58		1	ES	105		1	Mendeliome, epilepsy	10
59		2	Genomic microarray, ES	105		1	Mendeliome, epilepsy	7
60		4	Methylation, Sanger sequencing SMN1 and DPMK, ES	105		1	Mendeliome	8
				Mean: 81 days (95% CI 71-92)				Mean: 12 days (95% CI 10-14)
ES; Exome sequencing, FISH; Fluorescence in situ hybridization, QF-PCR; quantitative fluorescent polymerase chain reaction
