# Supplementary material for: Rapid exome sequencing as a first-tier test in neonates with suspected genetic disorder: results of a prospective multicenter clinical utility study in the Netherlands
Source: Eur J Pediatr. 2023 Mar 31;182(6):2683–92. doi: 10.1007/s00431-023-04909-1 (PMC10257607; doi:10.1007/s00431-023-04909-1)
Supplement: Supplementary file 4 — Supplementary file4 (XLSX 16 KB) [file 431_2023_4909_MOESM4_ESM.xlsx]

## Sheet: Supplementary T3
Details of all diagnosed patients
Clinical information					Routine genetic tests and rapid ES procedure, diagnostic outcome and TAT
PatID	Clinical information	Phenotypic features in HPO	Congenital anomaly		Genetic diagnosis established by rES	Genetic diagnosis established by routine genetic tests	Type of mutation	Pathogenic variant(s) identified	Clinical diagnosis	Mean time to diagnosis rES (in days)	Mean time to diagnosis routine genetic test (in days)
3	Low-set posteriorly rotated ears Anoperineal fistula Unilateral brachydactyly	HP:0000368 HP:0005218 HP:0006008	Multiple		Yes†	Yes	Aneuploidy	45, X0	Turner syndrome (#OMIM: 300582)	13	21
4	Atrioventricular canal defect Agenesis of corpus callosum Small for gestational age Sacral dimple 2-3 toe syndactyly	HP:0006695 HP:0001274 HP:0001518 HP:0000960 HP:0004691	Multiple		Yes	Yes	Single nucleotide variant	ZEB2 Chr2(GRCh37):g.145147448T>C; NM_014795.3:c.3215A>G; p.(Gln1072Arg); heterozygous, de novo	Mowat-Wilson syndrome (#OMIM: 235730)	7	105
11	Broad neck Hypertelorism Low-set ears Anteriorly placed anus Laterally curved eyebrow Depressed nasal bridge Short nose Asymmetry of the thorax Respiratory insufficiency	HP:0000475 HP:0000316 HP:0000369 HP:0001545 HP:0002093 HP:0007733 HP:0005280 HP:0003196 HP:0001555	Multiple		Yes	No	Single nucleotide variant	HRAS Chr11(GRCh37):g.534288C>G; NM_005343.2:c.35G>C; p.(Gly12Ala); heterozygous, de novo	Costello syndrome (#OMIM: 218040)	10	-
14	Hydrops fetalis Respiratory insufficiency	HP:0001789 HP:0002093	Isolated		Yes	No	Single nucleotide variant	PTPN11 Chr12(GRCh37):g.112888170_112888172del; NM_001330437.1:c.186_188del; p.(Tyr63del); heterozygous, de novo	Noonan syndrome (#OMIM: 163950)	7	-
18	Unilateral renal agenesis Unilateral renal dysplasia	HP:0000122 HP:0008718	Isolated		Yes	Yes	Copy number variant	seq[GRCh37] del(22)(q11.21q11.21) Chr22(GRCh37):g.(18899601_18900286)_(21414866_21799210)del; heterozygous, de novo	22q11 deletion syndrome (#OMIM: 608363)	11	105
22	Broad forehead Telecanthus Low-set ears Broad neck Enlarged thorax Hydronephrosis Respiratory insufficiency	HP:0000337 HP:0000506 HP:0000369 HP:0000475 HP:0100625 HP:0000126 HP:0002093	Multiple		Yes	No	Single nucleotide variant	PTPN11 Chr12(GRCh37):g.112891083G>T; NM_002834.3:c.417G>T; p.(Glu139Asp); heterozygous, de novo	Noonan syndrome (#OMIM: 163950)	28	-
31	Hand polydactyly Renal cyst	HP:0001161 HP:0000107	Multiple		Yes	Yes	Single nucleotide variant	HNF1B Chr17(GRCh37):g.36099434G>A; NM_000458.3:c.541C>T; heterozygous	Renal cysts and diabetes syndrome (#OMIM: 137920)	15	105
34	Broad neck Wide intermamillary distance Micropenis	HP:0000475 HP:0006610 HP:0000054	Multiple		Yes	No	Single nucleotide variant	RAF1 Chr3(GRCh37):g.12645699G>A; NM_002880.3:c.770C>T; p.(Ser257Leu); heterozygous	Noonan syndrome (#OMIM: 611553)	28	-
39	Small fontanelle Downslanted palpebral fissures Wide nasal bridge Long philtrum Microcephaly Pretragal ectopia Preaxial hand polydactyly	HP:0005486 HP:0000494 HP:0000431 HP:0000343 HP:0000252 HP:0030024 HP:0001177	Multiple		Yes	Yes	Copy number variant	seq[GRCh37] del(22)(q11.21q11.21) Chr22(GRCh37):g.(18899601_18900286)_(21414866_21799210)del; heterozygous, de novo	22q11 deletion syndrome (#OMIM: 608363)	11	7
40	Microtia Single transverse palmar crease Edema	HP:0008551 HP:0008984 HP:0100360	Multiple		Yes	No	Single nucleotide variant	SCN8A Chr12(GRCh37):g.52099291G>A; NM_014191.3:c.1225G>A; p.(Val409Met); heterozygous, de novo	Developmental and epileptic encephalopathy 13 (#OMIM:614558)	25	-
46	Hypertelorism Edema Short humerus Broad phalanges of the hand	HP:0000316 HP:0000969 HP:0005792 HP:0009768	Multiple		Yes	Yes	Aneuploidy	47, XX, +21	Trisomy 21 (#OMIM:190685)	10	8
50	Microblepharia Talipes equinovarus Hypotonia	HP:0430010 HP:0001762 HP:0001252	Multiple		Yes	No	Single nucleotide variant	MTM1 ChrX(GRCh37):g.149828946C>T; NM_000252.2:c.1456C>T; p.(Arg486*); hemizygous,	X-linked myotubular myopathy (#OMIM:310400)	10	-
† In this case, rES revealed a 'de novo variant in 100% of the rES reads on the X chrosome', which, in girls, is indicative for a possible diagnosis of Turner syndrome. This would normally be reason to perform additional testing. Howver, for this study, in parallel to rES, conventional tests were performed, which indeed revealed 45,X0. For the purpose of this study, we therefore considered this c…
